# Supplementary material for: Reconstruction of the molecular evolution of Usutu virus in Germany: Insights into virus emersion and circulation
Source: PLoS Negl Trop Dis. 2023 Oct 2;17(10):e0011203. doi: 10.1371/journal.pntd.0011203 (PMC10569574; doi:10.1371/journal.pntd.0011203)
Supplement: S1 Table — Sample numbers are used in Fig 1. (XLSX) [file pntd.0011203.s001.xlsx]

## Sheet: S1 Table
Table S1: Detailed information on the origin of phylogenetically analysed USUV from wild and captive birds in 2017 and 2021. Sample numbers are used in Fig 1.
Year	Sample no.	GenBank Accession No.	GenBank Accession No. (Partial Sequence)	Sample-ID	Order	Common Name	Scientific name	Material for sequencing	Ct value	PLZ	Origin (City/ Federal State)	USUV Lineage	Subcluster	Housing	Migration Pattern	Coverage (%)	Mean read quality	Identity Levels (%)	Number of total reads	Sequencing Depth
2017	1	OR166135	NA	ED-I-05/19	Passeriformes	Eurasian blackbird	Turdus merula	Brain	22.98	41179	Mönchengladbach (NW)	Africa 3	1	wild	R, P	99	20-30	96	260000	> 30x
2017	2	OR166136	NA	ED-I-25/17	Passeriformes	Eurasian blackbird	Turdus merula	Spleen	21.88	59494	Soest (NW)	Europe 3	1	wild	R, P	99	20-30	97	280000	> 30x
2017	3	OR166137	NA	ED-I-30/17	Passeriformes	Eurasian blackbird	Turdus merula	CNS	23.82	41061	Mönchengladbach (NW)	Europe 3	1	wild	R, P	98	20-30	97	264000	> 30x
2017	4	OR166138	NA	ED-I-38/17	Strigiformes	Northern hawk-owl	Surnia ulula	Brain	23.9	1219	Zoo Dresden (SN)	Europe 3	1	captive	Zoo bird	98	20-30	94	300000	> 30x
2017	5	OR166139	NA	ED-I-44/17	Strigiformes	Great grey owl	Strix nebulosa	Liver	24.96	48526	Nordhorn (NI)	Africa 3	1	captive	Zoo bird	94	20-30	93	245000	> 30x
2017	6	OR166140	NA	ED-I-45/17	Strigiformes	Great grey owl	Strix nebulosa	CNS	23.24	48526	Nordhorn (NI)	Africa 3	1	captive	Zoo bird	99	20-30	99	304000	> 30x
2018	7	OR141529	MK956019	ED-I-58/18	Strigiformes	Great grey owl	Strix nebulosa	Brain	15.75	21224	Wildpark Schwarze Berge (NI)	Europe 3	1	captive	Zoo bird	99	20-30	97	340000	> 30x
2018	8	OR166141	NA	ED-I-86/18	Strigiformes	Great grey owl	Strix nebulosa	Brain	21.26	21224	Wildpark Schwarze Berge (NI)	Africa 3	1	captive	Zoo bird	99	20-30	96	416000	> 30x
2018	9	OR166142	NA	ED-I-297/19	Passeriformes	Eurasian blackbird	Turdus merula	Spleen	15.48	32584	Löhne (NW)	Europe 3	1	wild	R, P	99	20-30	97	208000	> 30x
2018	10	OR166143	NA	ED-I-302/19	Passeriformes	Song thrush	Turdus philomelos	Brain	18.83	32584	Löhne (NW)	Europe 3	1	wild	R, S	99	20-30	97	156000	> 30x
2018	11	OR166144	NA	04-51018-000808	Passeriformes	Eurasian blackbird	Turdus merula	Pool of organs	19	30880	Hannover (NI)	Europe 3	1	wild	R, P	998	10-20	94	132000	> 30x
2018	12	OR166145	NA	04-51018-000725	Passeriformes	Eurasian blackbird	Turdus merula	Pool of organs	22	30173	Hannover (NI)	Europe 3	1	wild	R, P	98	10-20	93	140000	> 30x
2018	13	OR166146	NA	04-51018-000819	Passeriformes	Eurasian blackbird	Turdus merula	Pool of organs	25		Stadt Wolfsburg (NI)	Africa 3	1	wild	R, P	93	10-20	87	88000	> 30x
2018	14	OR141530	MK956016	ED-I-44/18	Strigiformes	Great grey owl	Strix nebulosa	Liver	17.38	6114	Zoo Halle (ST)	Africa 3	1	captive	Zoo bird	100	20-30	99	232000	> 30x
2018	15	OR166147	NA	ED-I-04/19	Passeriformes	Eurasian blackbird	Turdus merula	Brain	17.47	41379	Brüggen (NW)	Africa 3	1	wild	R, P	99	20-30	97	308000	> 30x
2018	16	OR166148	NA	ED-I-296/19	Passeriformes	Eurasian blackbird	Turdus merula	Brain	20.96	31604	Radderstorf (NI)	Africa 3	1	wild	R, P	100	20-30	97	88000	> 30x
2018	17	OR166149	NA	ED-I-300/19	Passeriformes	Eurasian blackbird	Turdus merula	Brain	19.54	31712	Niederwöhren (NI)	Africa 3	1	wild	R, P	99	20-30	96	144000	> 30x
2018	18	OR166150	NA	ED-I-304/19	Passeriformes	Eurasian blackbird	Turdus merula	Brain	20.15	31702	Lüdersfeld (NI)	Africa 3	1	wild	R, P	96	20-30	92	92000	> 30x
2018	19	OR141531	MK956009	ED-I-19/18	Strigiformes	Great grey owl	Strix nebulosa	Blood (cruor)	22	48531	Nordhorn (NI)	Africa 3	1	captive	Zoo bird	98	20-30	94	120000	> 30x
2018	20	OR141532	MK956010	ED-I-22/18	Strigiformes	Great grey owl	Strix nebulosa	Spleen	12.81	90480	Tiergarten Nürnberg (BY)	Europe 3	1	captive	Zoo bird	100	20-30	98	88000	> 30x
2018	21	OR141533	MK956012	ED-I-29/18	Strigiformes	Northern hawk-owl	Surnia ulula	Liver	26.1	27624	Geestland (NI)	Africa 3	1	captive	Zoo bird	100	20-30	98	112000	> 30x
2018	22	OR141534	MK956014	ED-I-32/18	Strigiformes	Great grey owl	Strix nebulosa	Spleen	24.89	49082	Zoo Osnabrück (NI)	Africa 3	1	captive	Zoo bird	100	20-30	98	76000	> 30x
2018	23	OR141535	MK956017	ED-I-50/18	Strigiformes	Great grey owl	Strix nebulosa	CNS	15.5	90480	Tiergarten Nürnberg (BY)	Europe 3	1	captive	Zoo bird	100	20-30	97	100000	> 30x
2018	24	OR141536	MK956018	ED-I-57/18	Passeriformes	Eurasian blackbird	Turdus merula	CNS	17.21	66346	Püttlingen (SL)	Europe 3	1	wild	R, P	98	10-20	94	96000	> 30x
2018	25	OR141537	MK956020	ED-I-66/18	Passeriformes	Eurasian blackbird	Turdus merula	CNS	20.07	81245	München (BY)	Europe 3	1	wild	R, P	99	20-30	95	92000	> 30x
2018	26	OR141538	MK956022	ED-I-80/18	Passeriformes	Song thrush	Turdus philomelos	Spleen	28.13	10319	Tierpark Berlin-Friesrichsfelde (BE)	Europe 3	1	captive	Zoo bird	95	20-30	90	168000	> 30x
2018	27	OR141539	MK956023	ED-I-92/18	Passeriformes	Eurasian blackbird	Turdus merula	Spleen	25.32	18528-18609	Bergen auf Rügen (MV)	Africa 3	1	wild	R, P	100	20-30	95	248000	> 30x
2018	28	OR141540	MK956024	ED-I-93/18	Passeriformes	Eurasian blackbird	Turdus merula	CNS	27.05	2393	Grevesmühlen (MV)	Africa 3	1	wild	R, P	100	20-30	97	372000	> 30x
2018	29	OR141541	MK956025	ED-I-110/18	Passeriformes	Eurasian blackbird	Turdus merula	Spleen	13.71	19370	Parchim (MV)	Europe 3	1	wild	R, P	100	20-30	96	228000	> 30x
2018	30	OR141542	MK956026	ED-I-111/18	Passeriformes	Eurasian blackbird	Turdus merula	CNS	23.66	19417	Warin (MV)	Europe 3	1	wild	R, P	95	20-30	90	128000	> 30x
2018	31	OR141543	MK956027	ED-I-140/18	Passeriformes	Eurasian blackbird	Turdus merula	CNS	18.21	18445	Prohn (MV)	Africa 3	1	wild	R, P	100	20-30	93	168000	> 30x
2018	32	OR141544	MK956021	ED-I-77/18	Passeriformes	Eurasian blackbird	Turdus merula	Liver	17.65	97078	Würzburg (BY)	Europe 3	1	wild	R, P	99	20-30	92	184000	> 30x
2018	33	OR166151	NA	ED-I-81/18	Strigiformes	Great grey owl	Strix nebulosa	Liver	13.59	6502	Tierpark Hexentanzplatz Thale (ST)	Europe 3	1	captive	Zoo bird	100	20-30	99	148000	> 30x
2018	34	OR166152	NA	ED-I-85/18	Passeriformes	Eurasian blackbird	Turdus merula	Liver	26.82	45883-4591	Gelsenkirchen (NW)	Africa 3	1	wild	R, P	100	20-30	99	72000	> 30x
2018	35	OR166153	NA	ED-I-97/18	Passeriformes	Eurasian blackbird	Turdus merula	Spleen	22.82	97437	Haßfurt (BY)	Europe 3	1	wild	R, P	100	20-30	95	88000	> 30x
2018	36	OR166154	NA	ED-I-99/18	Passeriformes	Eurasian blackbird	Turdus merula	CNS	21.22	97346	Iphofen (BY)	Europe 3	1	wild	R, P	100	20-30	96	136000	> 30x
2018	37	OR166155	NA	ED-I-108/18	Passeriformes	Eurasian blackbird	Turdus merula	CNS	25.54	18439	Stralsund (MV)	Europe 3	1	wild	R, P	100	20-30	98	136000	> 30x
2018	38	OR166156	NA	ED-I-122/18	Passeriformes	Common chaffinch	Fringilla coelebs	Spleen	12.77	66349	Püttlingen (SL)	Europe 3	1	wild	R, P	100	20-30	96	132000	> 30x
2018	39	OR166157	NA	ED-I-130/18	Passeriformes	Eurasian blackbird	Turdus merula	CNS	23.31	82110	Germering (BY)	Europe 3	1	wild	R, P	98	20-30	92	120000	> 30x
2018	40	OR166158	NA	ED-I-134/18	Passeriformes	Eurasian blackbird	Turdus merula	CNS	25.75	85221	Dachau (BY)	Europe 3	2	wild	R, P	99	20-30	97	44000	> 30x
2018	41	OR166159	NA	ED-I-152/18	Passeriformes	Eurasian blackbird	Turdus merula	Spleen	17.73	19258	Boizenburg (MV)	Europe 3	2	wild	R, P	98	20-30	94	48000	> 30x
2018	42	OR166160	NA	ED-I-23/18	Passeriformes	Eurasian nuthatch	Sitta europaea	Spleen	14.99	90480	Tiergarten Nürnberg (BY)	Europe 3	2	captive	Zoo bird	99	20-30	98	44000	> 30x
2018	43	OR166161	NA	ED-I-27/18	Passeriformes	Eurasian blackbird	Turdus merula	CNS	23.55		Kreis Soest (NW)	Africa 3	1	wild	R, P	99	20-30	94	64000	> 30x
2018	44	OR166162	NA	ED-I-30/18	Passeriformes	Eurasian blackbird	Turdus merula	CNS	21.4	30175	Zoo Hannover (NI)	Europe 3	2	wild	R, P	99	20-30	96	56000	> 30x
2018	45	OR166163	NA	ED-I-37/18	Passeriformes	Eurasian blackbird	Turdus merula	Liver	16.9	91126	Schwabach (BY)	Europe 3	2	wild	R, P	99	20-30	94	44000	> 30x
2018	46	OR166164	NA	ED-I-52/18	Passeriformes	Eurasian blackbird	Turdus merula	Liver	20.55	91154	Roth (BY)	Europe 3	2	wild	R, P	100	20-30	98	116000	> 30x
2018	47	OR166165	NA	ED-I-55/18	Passeriformes	Eurasian blackbird	Turdus merula	Spleen	12.13	30916	Hannover (NI)	Europe 3	2	wild	R, P	97	20-30	93	116000	> 30x
2018	48	OR166166	NA	ED-I-64/18	Passeriformes	Eurasian blackbird	Turdus merula	CNS	18.12	85072	Eichstätt (BY)	Europe 3	2	wild	R, P	99	20-30	98	44000	> 30x
2018	49	OR166167	NA	ED-I-67/18	Passeriformes	Eurasian blackbird	Turdus merula	Liver	21.32	80995	München (BY)	Europe 3	2	wild	R, P	99	20-30	98	40000	> 30x
2018	50	OR166168	NA	ED-I-68/18	Passeriformes	Eurasian blackbird	Turdus merula	Liver	19.96	85764	Oberschleißheim (BY)	Europe 3	2	wild	R, P	89	10-20	85	36000	> 30x
2018	51	OR166169	NA	ED-I-74/18	Passeriformes	Eurasian blackbird	Turdus merula	Liver	20.47	92353	Postbauer-Heng (BY)	Europe 3	2	wild	R, P	91	10-20	88	76000	> 30x
2019	52	OR141545	MZ754004	ED-I-82/19	Strigiformes	Great grey owl	Strix nebulosa	Brain	16.13	66121	Zoo Saarbrücken (SL)	Africa 3	2	captive	Zoo bird	99	20-30	97	96000	> 30x
2019	53	OR141546	MZ754005	ED-I-121/19 Nr.1	Strigiformes	Great grey owl	Strix nebulosa	Spleen	15.74	38124	Zoo Braunschweig (NI)	Africa 3	2	captive	Zoo bird	99	20-30	96	200000	> 30x
2019	54	OR141547	MZ560931	ED-I-121/19 Nr.2	Strigiformes	Great grey owl	Strix nebulosa	Pool: Spleen, Liver	11.52	38124	Zoo Braunschweig (NI)	Africa 3	2	captive	Zoo bird	99	20-30	98	208000	> 30x
2019	55	OR141548	MZ754013	ED-I-159/19	Passeriformes	Eurasian blackbird	Turdus merula	Brain	22.19	39126	Magdeburg (ST)	Africa 3	2	wild	R, P	85	10-20	81	64000	> 30x
2019	56	OR141549	MZ754015	ED-I-222/19	Passeriformes	Eurasian blackbird	Turdus merula	Brain	21.07	52146	Würselen (NW)	Africa 3	2	wild	R, P	100	20-30	99	720000	> 30x
2019	57	OR141550	MZ754037	ED-I-223/19	Passeriformes	European robin	Erithacus rubecula	Liver	14.10	52134	Herzogenrath (NW)	Africa 3	2	wild	R, P	99	20-30	97	988000	> 30x
2019	58	OR141551	MZ754014	ED-I-229/19	Passeriformes	Eurasian blackbird	Turdus merula	Brain	26.30	35390-35398	Gießen (HE)	Africa 3	2	wild	R, P	99	20-30	98	44000	> 30x
2019	59	OR141552	MZ754017	ED-I-236/19	Passeriformes	Eurasian blackbird	Turdus merula	Spleen	23.08	32584	Löhne (NW)	Africa 3	2	wild	R, P	99	20-30	94	132000	> 30x
2019	61	OR141553	MZ779075	ED-I-53/20	Strigiformes	Great grey owl	Strix nebulosa	Liver	22.26	21789	Zoo in der Wingst (NI)	Africa 3	2	captive	Zoo bird	90	20-30	85	232000	> 30x
2019	62	OR141554	MZ754018	ED-I-64/20	Passeriformes	Eurasian blackbird	Turdus merula	Brain	30.62	31542	Bad Nenndorf (NI)	Africa 3	2	wild	R, P	99	20-30	96	136000	> 30x
2019	63	OR141555	MZ754020	4119031210/1	Passeriformes	Eurasian blackbird	Turdus merula	Barin	20	06108-06132	Halle (ST)	Africa 3	2	wild	R, P	100	20-30	98	824000	> 30x
2019	64	OR141556	MZ754021	4219032044/1	Passeriformes	Eurasian blackbird	Turdus merula	Brain	14	39524	Wulkau/Kamern (ST)	Africa 3	2	wild	R, P	100	20-30	99	288000	> 30x
2019	65	OR141557	MZ754022	B-10295-19	Passeriformes	Eurasian blackbird	Turdus merula	Brain (1:5 in PBS)	23.5	99423-99428	Weimar (TH)	Africa 3	2	wild	R, P	94	20-30	88	252000	> 30x
2019	66	OR141558	MZ754023	B-11136-19	Passeriformes	Eurasian blackbird	Turdus merula	Brain (1:5 in PBS)	23	07743-07751	Jena (TH)	Africa 3	2	wild	R, P	96	20-30	92	768000	> 30x
2019	67	OR141559	MZ754024	B-11341-19	Passeriformes	Eurasian blackbird	Turdus merula	Brain (1:5 in PBS)	17.07	99974	Mühlhausen (TH)	Africa 3	2	wild	R, P	100	20-30	97	240000	> 30x
2019	68	OR141560	MZ754025	B-11590-19	Passeriformes	Eurasian blackbird	Turdus merula	Brain (1:5 in PBS)	21.26	07774	Dornburg/Camburg (TH)	Africa 3	2	wild	R, P	98	20-30	92	796000	> 30x
2019	69	OR141561	MZ754026	B-11847-19	Passeriformes	Eurasian blackbird	Turdus merula	Brain (1:5 in PBS)	22.73	99817	Eisenach (TH)	Africa 3	2	wild	R, P	91	20-30	88	708000	> 30x
2019	70	OR141562	MZ754027	B-12411-19	Passeriformes	Eurasian blackbird	Turdus merula	Brain (1:5 in PBS)	23.19	99084-99098	Erfurt (TH)	Africa 3	2	wild	R, P	97	20-30	95	768000	> 30x
2019	72	OR141563	MZ754009	19 51217-UGF198	Strigiformes	Great grey owl	Strix nebulosa	RNA	14.63	15517	Fürstenwalde (BB)	Africa 3	2	captive	Zoo bird	100	20-30	99	304000	> 30x
2019	73	OR141564	MZ754032	19 51217-UGF201	Passeriformes	Eurasian blackbird	Turdus merula	RNA	12.45	15938	Golßen (BB)	Africa 3	2	wild	R, P	98	20-30	96	204000	> 30x
2019	74	OR141565	MZ754033	19 51217-UGF202	Passeriformes	Eurasian blackbird	Turdus merula	RNA	12.13	15234	Wildgebiet Booßen (BB)	Africa 3	2	wild	R, P	99	20-30	97	240000	> 30x
2019	75	OR141566	MZ754035	191016985/1	Passeriformes	Eurasian blackbird	Turdus merula	Pool of organs	26.2	34130	Kassel (HE)	Africa 3	2	wild	R, P	95	20-30	91	260000	> 30x
2019	76	OR141567	MZ754010	ED-I-68/19 Nr.1	Passeriformes	Eurasian blackbird	Turdus merula	Pool: Brain, Liver	16.09	63571	Gelnhausen (HE)	Europe 3	2	wild	R, P	99	20-30	97	988000	> 30x
2019	78	OR141568	MZ754008	M 2349	Strigiformes	Great grey owl	Strix nebulosa	Blood (cruor)	11.68	66538-66540	Neunkirchen Saarland (SL)	Europe 3	2	captive	Zoo bird	96	20-30	90	404000	> 30x
2019	79	OR141569	MZ754019	M 1827	Passeriformes	Eurasian blackbird	Turdus merula	Blood (cruor)	21.68	14129	Berlin (BE)	Europe 3	2	wild	R, P	99	20-30	98	848000	> 30x
2019	80	OR141570	MZ754038	VD-2019/66038/3	Columbiformes	Common Wood Pigeon	Columba palumbus	Pool of organs	21.07	01169	Dresden (SN)	Europe 3	2	wild	R, P, S	100	20-30	98	328000	> 30x
2019	81	OR141571	MZ754036	B-11386-19	Passeriformes	Thrush	Turdus sp.	Brain (1:5 in PBS)	18.76	99867-99868	Gotha (TH)	Europe 3	2	wild	S, L	93	20-30	90	304000	> 30x
2019	82	OR141572	MZ754034	191013248	Passeriformes	Eurasian blackbird	Turdus merula	Brain	27.4	64367	Mühltal (HE)	Europe 3	2	wild	R, P	94	20-30	90	280000	> 30x
2019	83	OR141573	MZ754012	ED-I-138/19 (VD-2019/55644)	Passeriformes	Eurasian blackbird	Turdus merula	Pool of organs	16.65	2693	Großpostwitz (SN)	Europe 2	NA	wild	R, P	99	20-30	98	222000	> 30x
2019	85	OR141574	MZ754028	19 51217-UGF178	Passeriformes	Eurasian blackbird	Turdus merula	RNA	19.59	04936	Lebusa (BB)	Europe 2	NA	wild	R, P	99	20-30	96	820000	> 30x
2019	86	OR141575	MZ754029	19 51217-UGF179	Passeriformes	Eurasian blackbird	Turdus merula	RNA	12.07	04924	Thalberg (BB)	Europe 2	NA	wild	R, P	95	20-30	90	332000	> 30x
2019	87	OR141576	MZ754030	19 51217-UGF184	Passeriformes	Eurasian blackbird	Turdus merula	RNA	12.70	15907	Lübben (BB)	Europe 2	NA	wild	R, P	98	20-30	93	336000	> 30x
2019	88	OR141577	MZ754031	19 51217-UGF194	Passeriformes	Eurasian blackbird	Turdus merula	RNA	12.09	03042-03055	Cottbus (BB)	Europe 2	NA	wild	R, P	96	20-30	91	396000	> 30x
2020	89	OR141578	MZ754041	ED-I-220/20	Passeriformes	Eurasian blackbird	Turdus merula	Brain	17.73	06313	Wimmelburg (ST)	Africa 3	2	wild	R, P	100	20-30	98	360000	> 30x
2020	90	OR141579	MZ754044	M 3583	Passeriformes	Eurasian blackbird	Turdus merula	Blood (cruor)	19.47	35410	Hungen (HE)	Africa 3	2	wild	R, P	99	20-30	96	396000	> 30x
2020	91	OR141580	MZ754054	1982; 200429855-6; A2015048/20	Passeriformes	Bali starling	Leucopsar rothschildi	Brain	18	69120	Zoo Heidelberg (BW)	Africa 3	2	captive	Zoo bird	99	20-30	99	456000	> 30x
2020	92	OR141581	MZ754039	4220027168	Passeriformes	Eurasian blackbird	Turdus merula	Pool of organs	18	06917	Jessen (ST)	Africa 3	2	wild	R, P	92	20-30	91	124000	> 30x
2020	93	OR141582	MZ754042	4220027299	Passeriformes	Eurasian blackbird	Turdus merula	Pool of organs	17	39638	Lindstedt (ST)	Africa 3	2	wild	R, P	98	20-30	96	200000	> 30x
2020	94	OR141583	MZ754053	04-51020-000781	Passeriformes	Eurasian blackbird	Turdus merula	Pool of organs	26	31582	Nienburg (NI)	Africa 3	2	wild	R, P	95	20-30	93	176000	> 30x
2020	95	OR141584	MZ754057	2440, 200544406, A20194659	Passeriformes	Blue tit	Cyanistes caeruleus	Brain	18	74074	Heilbronn (BW)	Africa 3	2	wild	R	97	20-30	96	412000	> 30x
2020	96	OR141585	MZ754060	20 51217-UGF204	Passeriformes	Great tit	Parus major	RNA	12.51	03042-03055	Cottbus (BB)	Africa 3	2	wild	R, (P)	99	20-30	98	160000	> 30x
2020	97	OR141586	MZ754056	20 51217-UGF217	Passeriformes	Blue tit	Cyanistes caeruleus	RNA	12.91	10115-14199	Berlin (BE)	Africa 3	2	wild	R	98	20-30	97	56000	> 30x
2020	98	OR141587	MZ754040	ED-I-232/20	Passeriformes	Eurasian blackbird	Turdus merula	Spleen	24.70	73037	Göppingen (BW)	Europe 3	2	wild	R, P	98	20-30	97	184000	> 30x
2020	99	OR141588	MZ754043	M 3401	Passeriformes	Eurasian blackbird	Turdus merula	Blood (cruor)	21.65	35440	Großen Linden (HE)	Europe 3	2	wild	R, P	98	20-30	92	576000	> 30x
2020	100	OR141589	MZ754059	2261, 200510902-006, A20181852	Passeriformes	House sparrow	Passer domesticus	RNA	15	69120	Heidelberg (BW)	Europe 3	2	wild	R	99	20-30	95	112000	> 30x
2020	101	OR141590	MZ754052	2458, 200552579, A20197334	Passeriformes	Eurasian blackbird	Turdus merula	Pool of organs	15	70736	Fellbach (BW)	Europe 3	2	wild	R, P	99	20-30	98	104000	> 30x
2020	102	OR141591	MZ754051	3248, 200666092-005, A20237360	Passeriformes	Eurasian blackbird	Turdus merula	Brain	12	75175	Pforzheim (BW)	Europe 3	3	wild	R, P	94	20-30	92	100000	> 30x
2020	103	OR141592	MZ754055	20 51217-UGF201/2	Strigiformes	Great grey owl	Strix nebulosa	RNA	12.63	15517	Heimattiergarten Fürstenwalde (BB)	Europe 3	3	captive	Zoo bird	96	20-30	95	175000	> 30x
2020	104	OR141593	MZ754049	201013632	Passeriformes	Eurasian blackbird	Turdus merula	Pool of organs	22	65549	Limburg (HE)	Europe 3	3	wild	R, P	97	20-30	93	182000	> 30x
2020	105	OR141594	MZ754048	201014447	Passeriformes	Eurasian blackbird	Turdus merula	Pool of organs	19	65207	Wiesbaden (HE)	Europe 3	3	wild	R, P	91	20-30	89	232000	> 30x
2020	106	OR141595	MZ754047	201015295	Passeriformes	Eurasian blackbird	Turdus merula	Brain	22	61169	Friedberg (HE)	Europe 3	3	wild	R, P	96	20-30	92	120000	> 30x
2020	107	OR141596	MZ754045	VD-2020/58610	Passeriformes	Eurasian blackbird	Turdus merula	Pool of organs	18.48	09306	Erlau/ Schweikershain (SN)	Europe 2	NA	wild	R, P	100	20-30	98	356000	> 30x
2020	108	OR141597	MZ754061	20 51217-UGF170	Passeriformes	Song thrush	Turdus philomelos	RNA	12.34	03172	Guben (BB)	Europe 2	NA	wild	R, S	99	20-30	98	332000	> 30x
2020	109	OR141598	MZ754050	20 51217-UGF197	Passeriformes	Eurasian blackbird	Turdus merula	RNA	12.62	10115-14199	Berlin (BE)	Europe 2	NA	wild	R, P	100	20-30	98	232000	> 30x
2020	110	OR141599	MZ754058	20 51217-UGF208	Passeriformes	Thrush	Turdus sp.	RNA	12.45	03130	Spremberg (BB)	Europe 2	NA	wild	S, L	99	20-30	96	140000	> 30x
2020	111	OR141600	NA	ED-I-249/21	Passeriformes	Eurasian blackbird	Turdus merula	Brain	18.68	31655	Stadthagen (NI)	Europe 3	3	wild	R, P	98	20-30	94	168000	> 30x
2020	112	OR141601	NA	ED-I-18/22	Passeriformes	Eurasian blackbird	Turdus merula	Brain	17.92	31702	Lüdersfeld (NI)	Africa 3	2	wild	R, P	100	20-30	98	116000	> 30x
2020	113	OR141602	NA	ED-I-19/22	Passeriformes	Eurasian blackbird	Turdus merula	Brain	20.89	31515	Wunstorf (NI)	Europe 3	3	wild	R, P	99	20-30	97	152000	> 30x
2021	114	OR141603	NA	ED-I-177/21	Strigiformes	Great grey owl	Strix nebulosa	Liver	20.08	21224	Wildpark Schwarze Berge (NI)	Africa 3	2	captive	Zoo bird	99	20-30	96	144000	> 30x
2021	115	OR141604	NA	ED-I-178/21	Strigiformes	Great grey owl	Strix nebulosa	Liver	20.48	21224	Wildpark Schwarze Berge (NI)	Africa 3	2	captive	Zoo bird	98	20-30	97	176000	> 30x
2021	116	OR141605	NA	ED-I-215/21	Strigiformes	Great grey owl	Strix nebulosa	Brain	NA	18059	Zoo Rostock (MV)	Africa 3	2	captive	Zoo bird	99	20-30	95	152000	> 30x
2021	117	OR141606	NA	ED-I-228/21	Passeriformes	Eurasian blackbird	Turdus merula	Brain	23	6917	Jessen (ST)	Europe 3	3	wild	R, P	99	20-30	98	204000	> 30x
2021	118	OR141607	NA	M4509	Strigiformes	Northern long-eared owl	Asio otus	Blood (cruor)	32.79	21224	Wildpark Schwarze Berge (NI)	Africa 3	2	captive	Zoo bird	98	20-30	97	198000	> 30x
2019	60*	OP422562	MZ754007	ED-I-44/20	Strigiformes	Great grey owl	Strix nebulosa	Kidney	13.68	94148	Kirchham/Passau (BY)	Africa 3	2	captive	Zoo bird	99	20-30	98	288000	> 30x
2019	71*	OP422565	MZ779076	19 51217-UGF187	Anseriformes	Steamer duck	Tachyeres	RNA	15.11	10787	Zoo Berlin (BE)	Africa 3	2	captive	Zoo bird	99	20-30	98	292000	> 30x
2019	77*	OP422563	MZ754011	ED-I-74/19	Passeriformes	Eurasian blackbird	Turdus merula	Liver	14.17	31515	Wunstorf (NI)	Europe 3	3	wild	R, P	99	20-30	99	292000	> 30x
2019	84*	OP422564	MZ754006	ED-I-171/19	Strigiformes	Great grey owl	Strix nebulosa	Blood (cruor)	12.22	03052	Cottbus-Willmersdorf (BB)	Europe 2	NA	captive	Zoo bird	99	20-30	99	220000	> 30x
	R = resident species, P = partial migrants, S = short-distance migrants, L = long-distance migrants
	* Published in Holicki et al. 2022 (DOI: 10.3389/fmicb.2022.1044316)
	NA = not available
	Abbreviation of the federal states of Germany:
	BB	Brandenburg
	BE	Berlin
	BW	Baden-Wurttemberg
	BY	Bavaria
	HE	Hesse
	MV	Mecklenburg West Pomerania
	NI	Lower Saxony
	NW	North Rhine-Westphalia
	SL	Saarland
	SN	Saxony
	ST	Saxony-Anhalt
	TH	Thuringia
